# Supplementary material for: A dominant-negative SOX18 mutant disrupts multiple regulatory layers essential to transcription factor activity
Source: Nucleic Acids Res. 2021 Sep 27;49(19):10931–55. doi: 10.1093/nar/gkab820 (PMC8565327; doi:10.1093/nar/gkab820)
Supplement: gkab820_Supplemental_Files [file gkab820_supplemental_files.zip]

Archive with 3 entries (3 files):
- NAR Supplementary Data PDF.pdf
- TABLE S1.xlsx
- TABLE S3.xlsx
