# Supplementary material for: A dominant-negative SOX18 mutant disrupts multiple regulatory layers essential to transcription factor activity
Source: Nucleic Acids Res. 2021 Sep 27;49(19):10931–55. doi: 10.1093/nar/gkab820 (PMC8565327; doi:10.1093/nar/gkab820)
Supplement: gkab820_Supplemental_Files [file gkab820_supplemental_files.zip › TABLE S1.xlsx]

## Sheet: Plasmid Info
Table S1: Plasmid information
Plasmid name	Product	Description	Promoter	Antibiotic resistance	Application	Source
Halo-tagged constructs
pReciever-M49(HaloTag-SOX18)	HALO-SOX18	HALO-tagged wild-type SOX18 (mouse)	CMV promoter	Ampicillin	Live imaging in cells, direct imaging - N&B, cRICS, SMT	Ordered from GeneCopoeia
pReciever-M49(HaloTag-SOX18RaOp)	HALO-SOX18RaOp	HALO-tagged dominant-negative SOX18 mutant (SOX18RaOp) (mouse)	CMV promoter	Ampicillin	Live imaging in cells, direct imaging - N&B, cRICS, SMT	Generated for this paper using In-Fusion cloning methods
pReciever-M49(HaloTag-SOX18ΔDIM)	HALO-SOX18DIM	HALO-tagged SOX18 homodimerization domain (DIM) mutant (mouse)	CMV promoter	Ampicillin	Live imaging in cells, direct imaging - N&B, cRICS, SMT	Generated for this paper using CPEC and In-Fusion cloning methods
pReciever-M49(HaloTag-SOX18ΔAH1)	HALO-SOX18AH1	HALO-tagged SOX18 alpha-helix 1 (AH1) DNA-binding mutant (mouse)	CMV promoter	Ampicillin	Live imaging in cells, direct imaging - N&B, cRICS, SMT	Generated for this paper using CPEC and In-Fusion cloning methods
pReciever-M49(HaloTag-SOX7)	HALO-SOX7	HALO-tagged wild-type SOX7 (mouse)	CMV promoter	Ampicillin	Live imaging in cells, direct imaging - N&B and cRICS (homodimerization negative control), SMT	Generated for this paper using In-Fusion cloning methods
pReciever-M49(HaloTag-SOX17)	HALO-SOX17	HALO-tagged wild-type SOX17 (mouse)	CMV promoter	Ampicillin	Live imaging in cells, direct imaging - SMT	Ordered from GeneCopoeia
pReciever-M49(HaloTag-MEF2C)	HALO-MEF2C	HALO-tagged wild-type MEF2C (mouse)	CMV promoter	Ampicillin	Live imaging in cells, direct imaging - SMT	Generated for this paper using In-Fusion cloning methods
pReciever-M49(HaloTag-SOX2)	HALO-SOX2	HALO-tagged wild-type SOX2 (mouse)	CMV promoter	Ampicillin	Live imaging in cells, direct imaging - SMT	Generated for this paper using In-Fusion cloning methods
Untagged constructs
pReciever-M49(untagged-SOX18)	Untagged-SOX18	Untagged wild-type SOX18 (mouse)	CMV promoter	Ampicillin	Live imaging in cells, altering dynamics of other transcription factors - SMT	Generated for this paper using CPEC and In-Fusion cloning methods
pReciever-M49(untagged-SOX18RaOp)	Untagged-SOX18RaOp	Untagged dominant-negative SOX18 mutant (SOX18RaOp) (mouse)	CMV promoter	Ampicillin	Live imaging in cells, altering dynamics of other transcription factors - SMT	Generated for this paper using CPEC and In-Fusion cloning methods
Snap-tagged constructs
pEZ-M24(SnapTag-SOX18)	SNAP-SOX18	SNAP-tagged wild-type SOX18 (human)	CMV promoter	Ampicillin	Live imaging in cells, direct imaging - cRICS	Ordered from GeneCopoeia
Luciferase constructs - SOX18
pGL2B(VC1889)	Luciferase	VCAM-1 promoter (mouse) activation-dependent firefly luciferase	VCAM-1 promoter (1889bp upstream of TSS)	Ampicillin	Luciferase assay	Provided by Koopman lab. Hosking et al., 2004, The Journal of Biological Chemistry.
pGL2B	N/A	Used to normalise baseline luciferase signal	N/A	Ampicillin	Luciferase assay control	Obtained from Promega
Luciferase constructs - SOXF
pGL2B(VCAM1)	Luciferase	VCAM-1 promoter (human) activation-dependent firefly luciferase	VCAM-1 promoter	Ampicillin	Luciferase assay	Generated by Gertrude Biomedical
pGL3B	N/A	Used to normalise baseline luciferase signal	N/A	Ampicillin	Luciferase assay control	Obtained from Promega
ChIP-seq constructs
pcDNA3.1(glomyc-SOX18)	myc-SOX18	myc-tagged wild-type SOX18 (mouse)	CMV promoter	Ampicillin	ChIP-seq	Provided by Koopman lab. Hosking et al., 2009, Development.
pcDNA(myc-SOX18RaOp)	myc-SOX18RaOp	myc-tagged dominant-negative SOX18 mutant (SOX18RaOp) (mouse)	CMV promoter	Ampicillin	ChIP-seq	Provided by Koopman lab.
