# Supplementary material for: A dominant-negative SOX18 mutant disrupts multiple regulatory layers essential to transcription factor activity
Source: Nucleic Acids Res. 2021 Sep 27;49(19):10931–55. doi: 10.1093/nar/gkab820 (PMC8565327; doi:10.1093/nar/gkab820)
Supplement: gkab820_Supplemental_Files [file gkab820_supplemental_files.zip › TABLE S3.xlsx]

## Sheet: 1_Myc_SOX18_tr1
Rank	Motif Name	Motif	P-value	Log P-value	q-value (Benjamini)	# target sequences with motif (of 328)	% of Target Sequences with Motif	# of Background Sequences with Motif (of 48708)	% of Background Sequences with Motif
1	Sox15(HMG)/CPA-Sox15-ChIP-Seq(GSE62909)/Homer		1e-26	-62.02	0	131	0.3994	7354.9	0.151
2	Sox3(HMG)/NPC-Sox3-ChIP-Seq(GSE33059)/Homer		1e-23	-54.34	0	165	0.503	11820.9	0.2427
3	Sox6(HMG)/Myotubes-Sox6-ChIP-Seq(GSE32627)/Homer		1e-22	-51.3	0	163	0.497	11900	0.2444
4	Sox17(HMG)/Endoderm-Sox17-ChIP-Seq(GSE61475)/Homer		1e-19	-45.42	0	92	0.2805	4821.7	0.099
5	Sox2(HMG)/mES-Sox2-ChIP-Seq(GSE11431)/Homer		1e-19	-44.67	0	99	0.3018	5540.6	0.1138
6	Sox10(HMG)/SciaticNerve-Sox3-ChIP-Seq(GSE35132)/Homer		1e-17	-41.19	0	138	0.4207	10046.3	0.2063
7	Sox4(HMG)/proB-Sox4-ChIP-Seq(GSE50066)/Homer		1e-17	-40.9	0	88	0.2683	4785.6	0.0983
8	Sox9(HMG)/Limb-SOX9-ChIP-Seq(GSE73225)/Homer		1e-09	-22.34	0	64	0.1951	4080.6	0.0838
9	Jun-AP1(bZIP)/K562-cJun-ChIP-Seq(GSE31477)/Homer		1e-07	-17.45	0	19	0.0579	581.2	0.0119
10	TEAD3(TEA)/HepG2-TEAD3-ChIP-Seq(Encode)/Homer		1e-06	-15.19	0	80	0.2439	6749.5	0.1386
11	HNF4a(NR),DR1/HepG2-HNF4a-ChIP-Seq(GSE25021)/Homer		1e-06	-14.94	0	28	0.0854	1379.4	0.0283
12	Fosl2(bZIP)/3T3L1-Fosl2-ChIP-Seq(GSE56872)/Homer		1e-06	-14.08	0	22	0.0671	950.4	0.0195
13	Fra1(bZIP)/BT549-Fra1-ChIP-Seq(GSE46166)/Homer		1e-05	-13.73	0	39	0.1189	2487.3	0.0511
14	JunB(bZIP)/DendriticCells-Junb-ChIP-Seq(GSE36099)/Homer		0.0001	-10.99	0.0005	33	0.1006	2188.5	0.0449
15	TEAD4(TEA)/Tropoblast-Tead4-ChIP-Seq(GSE37350)/Homer		0.0001	-10.93	0.0005	49	0.1494	3886.4	0.0798
16	Fra2(bZIP)/Striatum-Fra2-ChIP-Seq(GSE43429)/Homer		0.0001	-10.81	0.0005	28	0.0854	1720.5	0.0353
17	TEAD1(TEAD)/HepG2-TEAD1-ChIP-Seq(Encode)/Homer		0.0001	-10.58	0.0006	62	0.189	5431	0.1115
18	Atf3(bZIP)/GBM-ATF3-ChIP-Seq(GSE33912)/Homer		0.0001	-10.56	0.0006	38	0.1159	2750.4	0.0565
19	Bach2(bZIP)/OCILy7-Bach2-ChIP-Seq(GSE44420)/Homer		0.0001	-10.43	0.0007	13	0.0396	479.3	0.0098
20	Oct4:Sox17(POU,Homeobox,HMG)/F9-Sox17-ChIP-Seq(GSE44553)/Homer		0.0001	-10.14	0.0008	24	0.0732	1408.9	0.0289
21	TEAD(TEA)/Fibroblast-PU.1-ChIP-Seq(Unpublished)/Homer		0.0001	-9.359	0.0018	51	0.1555	4368.4	0.0897
22	BATF(bZIP)/Th17-BATF-ChIP-Seq(GSE39756)/Homer		0.001	-8.835	0.0028	37	0.1128	2880.1	0.0591
23	Foxo1(Forkhead)/RAW-Foxo1-ChIP-Seq(Fan_et_al.)/Homer		0.001	-8.737	0.003	101	0.3079	10759.8	0.2209
24	GATA(Zf),IR4/iTreg-Gata3-ChIP-Seq(GSE20898)/Homer		0.001	-8.644	0.0031	11	0.0335	424.5	0.0087
25	AP-2gamma(AP2)/MCF7-TFAP2C-ChIP-Seq(GSE21234)/Homer		0.001	-6.909	0.0171	22	0.0671	1553.3	0.0319
26	NFAT:AP1(RHD,bZIP)/Jurkat-NFATC1-ChIP-Seq(Jolma_et_al.)/Homer		0.01	-6.604	0.0223	16	0.0488	993.9	0.0204
27	AP-1(bZIP)/ThioMac-PU.1-ChIP-Seq(GSE21512)/Homer		0.01	-6.31	0.0288	34	0.1037	2957.5	0.0607
28	KLF5(Zf)/LoVo-KLF5-ChIP-Seq(GSE49402)/Homer		0.01	-6.261	0.0292	25	0.0762	1957.8	0.0402
29	OCT:OCT-short(POU,Homeobox)/NPC-OCT6-ChIP-Seq(GSE43916)/Homer		0.01	-5.995	0.0368	76	0.2317	8270.4	0.1698
30	STAT5(Stat)/mCD4+-Stat5-ChIP-Seq(GSE12346)/Homer		0.01	-5.958	0.0369	25	0.0762	2003.5	0.0411

## Sheet: 2_Myc_SOX18_tr2
Rank	Motif Name	Motif	P-value	Log P-value	q-value (Benjamini)	# target sequences with motif (of 372)	% of Target Sequences with Motif	# of Background Sequences with Motif (of 48473)	% of Background Sequences with Motif
1	Sox6(HMG)/Myotubes-Sox6-ChIP-Seq(GSE32627)/Homer		1e-36	-83.51	0	209	0.5618	12195.7	0.2516
2	Sox2(HMG)/mES-Sox2-ChIP-Seq(GSE11431)/Homer		1e-35	-80.78	0	136	0.3656	5619.8	0.1159
3	Sox3(HMG)/NPC-Sox3-ChIP-Seq(GSE33059)/Homer		1e-29	-68.59	0	195	0.5242	11948.4	0.2465
4	Sox17(HMG)/Endoderm-Sox17-ChIP-Seq(GSE61475)/Homer		1e-29	-67.16	0	118	0.3172	4942.8	0.102
5	Sox15(HMG)/CPA-Sox15-ChIP-Seq(GSE62909)/Homer		1e-27	-62.8	0	144	0.3871	7411.6	0.1529
6	Sox10(HMG)/SciaticNerve-Sox3-ChIP-Seq(GSE35132)/Homer		1e-26	-60.7	0	172	0.4624	10255.1	0.2116
7	Sox4(HMG)/proB-Sox4-ChIP-Seq(GSE50066)/Homer		1e-16	-38.94	0	94	0.2527	4784.4	0.0987
8	Atf3(bZIP)/GBM-ATF3-ChIP-Seq(GSE33912)/Homer		1e-12	-29	0	62	0.1667	2876.8	0.0594
9	JunB(bZIP)/DendriticCells-Junb-ChIP-Seq(GSE36099)/Homer		1e-12	-27.76	0	53	0.1425	2268.7	0.0468
10	Fra1(bZIP)/BT549-Fra1-ChIP-Seq(GSE46166)/Homer		1e-11	-27.6	0	57	0.1532	2580.3	0.0532
11	Fra2(bZIP)/Striatum-Fra2-ChIP-Seq(GSE43429)/Homer		1e-11	-26.45	0	46	0.1237	1835.7	0.0379
12	BATF(bZIP)/Th17-BATF-ChIP-Seq(GSE39756)/Homer		1e-11	-25.52	0	60	0.1613	2961.4	0.0611
13	TEAD4(TEA)/Tropoblast-Tead4-ChIP-Seq(GSE37350)/Homer		1e-09	-21.26	0	65	0.1747	3740	0.0772
14	Sox9(HMG)/Limb-SOX9-ChIP-Seq(GSE73225)/Homer		1e-08	-19.66	0	68	0.1828	4167.4	0.086
15	AP-1(bZIP)/ThioMac-PU.1-ChIP-Seq(GSE21512)/Homer		1e-08	-19.36	0	56	0.1505	3126.5	0.0645
16	Oct4:Sox17(POU,Homeobox,HMG)/F9-Sox17-ChIP-Seq(GSE44553)/Homer		1e-08	-18.74	0	35	0.0941	1486.1	0.0307
17	Jun-AP1(bZIP)/K562-cJun-ChIP-Seq(GSE31477)/Homer		1e-07	-17.54	0	21	0.0565	618.5	0.0128
18	TEAD(TEA)/Fibroblast-PU.1-ChIP-Seq(Unpublished)/Homer		1e-07	-16.76	0	66	0.1774	4298.4	0.0887
19	Fosl2(bZIP)/3T3L1-Fosl2-ChIP-Seq(GSE56872)/Homer		1e-07	-16.68	0	26	0.0699	969.8	0.02
20	TEAD3(TEA)/HepG2-TEAD3-ChIP-Seq(Encode)/Homer		1e-06	-14.48	0	86	0.2312	6603.8	0.1362
21	TEAD1(TEAD)/HepG2-TEAD1-ChIP-Seq(Encode)/Homer		1e-06	-14.2	0	73	0.1962	5312.7	0.1096
22	TEAD2(TEA)/Py2T-Tead2-ChIP-Seq(GSE55709)/Homer		1e-05	-13.48	0	42	0.1129	2457.6	0.0507
23	CEBP(bZIP)/ThioMac-CEBPb-ChIP-Seq(GSE21512)/Homer		1e-05	-13.36	0	79	0.2124	6050.7	0.1248
24	Bach1(bZIP)/K562-Bach1-ChIP-Seq(GSE31477)/Homer		1e-05	-12.47	0.0001	10	0.0269	196.7	0.0041
25	Bach2(bZIP)/OCILy7-Bach2-ChIP-Seq(GSE44420)/Homer		0.0001	-11.48	0.0002	15	0.0403	499.8	0.0103
26	Nrf2(bZIP)/Lymphoblast-Nrf2-ChIP-Seq(GSE37589)/Homer		0.0001	-10.74	0.0004	8	0.0215	146.3	0.003
27	PGR(NR)/EndoStromal-PGR-ChIP-Seq(GSE69539)/Homer		0.0001	-9.492	0.0012	25	0.0672	1369.1	0.0282
28	Foxh1(Forkhead)/hESC-FOXH1-ChIP-Seq(GSE29422)/Homer		0.001	-8.855	0.0022	60	0.1613	4827.1	0.0996
29	Sp2(Zf)/HEK293-Sp2.eGFP-ChIP-Seq(Encode)/Homer		0.001	-8.458	0.0031	26	0.0699	1553.6	0.0321
30	NFE2L2(bZIP)/HepG2-NFE2L2-ChIP-Seq(Encode)/Homer		0.001	-7.964	0.005	9	0.0242	277.7	0.0057

## Sheet: 3_Myc_RAGGED_tr1
Rank	Motif Name	Motif	P-value	Log P-value	q-value (Benjamini)	# target sequences with motif (of 591)	% of Target Sequences with Motif	# of Background Sequences with Motif (of 45537)	% of Background Sequences with Motif
1	Jun-AP1(bZIP)/K562-cJun-ChIP-Seq(GSE31477)/Homer		1e-112	-259.9	0	146	0.247	865.2	0.019
2	Fosl2(bZIP)/3T3L1-Fosl2-ChIP-Seq(GSE56872)/Homer		1e-112	-259.6	0	168	0.2843	1303.5	0.0287
3	Fra1(bZIP)/BT549-Fra1-ChIP-Seq(GSE46166)/Homer		1e-110	-255.1	0	225	0.3807	2886.9	0.0635
4	Fra2(bZIP)/Striatum-Fra2-ChIP-Seq(GSE43429)/Homer		1e-108	-249.1	0	202	0.3418	2271.3	0.0499
5	Atf3(bZIP)/GBM-ATF3-ChIP-Seq(GSE33912)/Homer		1e-102	-237.1	0	233	0.3942	3434.7	0.0755
6	BATF(bZIP)/Th17-BATF-ChIP-Seq(GSE39756)/Homer		1e-101	-234.3	0	231	0.3909	3410.9	0.075
7	JunB(bZIP)/DendriticCells-Junb-ChIP-Seq(GSE36099)/Homer		1e-99	-229.3	0	210	0.3553	2786.4	0.0612
8	AP-1(bZIP)/ThioMac-PU.1-ChIP-Seq(GSE21512)/Homer		1e-87	-202.2	0	226	0.3824	3816.9	0.0839
9	Bach2(bZIP)/OCILy7-Bach2-ChIP-Seq(GSE44420)/Homer		1e-47	-108.8	0	81	0.1371	740.6	0.0163
10	Sox17(HMG)/Endoderm-Sox17-ChIP-Seq(GSE61475)/Homer		1e-30	-69.11	0	155	0.2623	4407.9	0.0969
11	Sox15(HMG)/CPA-Sox15-ChIP-Seq(GSE62909)/Homer		1e-29	-68.85	0	186	0.3147	6004.1	0.132
12	Sox3(HMG)/NPC-Sox3-ChIP-Seq(GSE33059)/Homer		1e-29	-68.56	0	255	0.4315	10002.2	0.2199
13	Sox10(HMG)/SciaticNerve-Sox3-ChIP-Seq(GSE35132)/Homer		1e-25	-59.5	0	229	0.3875	8981	0.1974
14	Sox6(HMG)/Myotubes-Sox6-ChIP-Seq(GSE32627)/Homer		1e-22	-51.48	0	232	0.3926	9708.4	0.2134
15	Sox2(HMG)/mES-Sox2-ChIP-Seq(GSE11431)/Homer		1e-20	-46.65	0	139	0.2352	4625.4	0.1017
16	Sox4(HMG)/proB-Sox4-ChIP-Seq(GSE50066)/Homer		1e-16	-38.32	0	118	0.1997	3965.3	0.0872
17	MafK(bZIP)/C2C12-MafK-ChIP-Seq(GSE36030)/Homer		1e-16	-37.43	0	41	0.0694	617.7	0.0136
18	NF-E2(bZIP)/K562-NFE2-ChIP-Seq(GSE31477)/Homer		1e-13	-31.89	0	25	0.0423	252.8	0.0056
19	Bach1(bZIP)/K562-Bach1-ChIP-Seq(GSE31477)/Homer		1e-13	-31.36	0	26	0.044	283.7	0.0062
20	NFE2L2(bZIP)/HepG2-NFE2L2-ChIP-Seq(Encode)/Homer		1e-12	-28.9	0	25	0.0423	289.4	0.0064
21	Nrf2(bZIP)/Lymphoblast-Nrf2-ChIP-Seq(GSE37589)/Homer		1e-12	-28.4	0	22	0.0372	220.7	0.0049
22	Sox9(HMG)/Limb-SOX9-ChIP-Seq(GSE73225)/Homer		1e-11	-26.21	0	99	0.1675	3662.3	0.0805
23	AP-2gamma(AP2)/MCF7-TFAP2C-ChIP-Seq(GSE21234)/Homer		1e-11	-25.46	0	64	0.1083	1905.8	0.0419
24	Oct4:Sox17(POU,Homeobox,HMG)/F9-Sox17-ChIP-Seq(GSE44553)/Homer		1e-10	-23.66	0	44	0.0745	1076	0.0237
25	AP-2alpha(AP2)/Hela-AP2alpha-ChIP-Seq(GSE31477)/Homer		1e-09	-22.91	0	51	0.0863	1411.6	0.031
26	MafB(bZIP)/BMM-Mafb-ChIP-Seq(GSE75722)/Homer		1e-07	-17.57	0	48	0.0812	1513.6	0.0333
27	BORIS(Zf)/K562-CTCFL-ChIP-Seq(GSE32465)/Homer		1e-07	-16.26	0	14	0.0237	171	0.0038
28	FOXA1(Forkhead)/LNCAP-FOXA1-ChIP-Seq(GSE27824)/Homer		1e-06	-16	0	169	0.286	8940	0.1965
29	TEAD3(TEA)/HepG2-TEAD3-ChIP-Seq(Encode)/Homer		1e-06	-15.72	0	126	0.2132	6162.8	0.1355
30	Foxo1(Forkhead)/RAW-Foxo1-ChIP-Seq(Fan_et_al.)/Homer		1e-06	-14.97	0	170	0.2876	9146	0.201

## Sheet: 4_Myc_RAGGED_tr2
Rank	Motif Name	Motif	P-value	Log P-value	q-value (Benjamini)	# target sequences with motif (of 855)	% of Target Sequences with Motif	# of Background Sequences with Motif (of 45545)	% of Background Sequences with Motif
1	Fosl2(bZIP)/3T3L1-Fosl2-ChIP-Seq(GSE56872)/Homer		1e-128	-296.7	0	203	0.2374	1161.4	0.0255
2	Jun-AP1(bZIP)/K562-cJun-ChIP-Seq(GSE31477)/Homer		1e-123	-285.2	0	172	0.2012	782.9	0.0172
3	Fra2(bZIP)/Striatum-Fra2-ChIP-Seq(GSE43429)/Homer		1e-121	-280.1	0	246	0.2877	2062.8	0.0452
4	JunB(bZIP)/DendriticCells-Junb-ChIP-Seq(GSE36099)/Homer		1e-117	-271	0	263	0.3076	2520	0.0553
5	Fra1(bZIP)/BT549-Fra1-ChIP-Seq(GSE46166)/Homer		1e-116	-268.8	0	272	0.3181	2749.7	0.0603
6	Atf3(bZIP)/GBM-ATF3-ChIP-Seq(GSE33912)/Homer		1e-111	-255.7	0	281	0.3287	3128.3	0.0686
7	BATF(bZIP)/Th17-BATF-ChIP-Seq(GSE39756)/Homer		1e-104	-240.7	0	275	0.3216	3179.8	0.0697
8	AP-1(bZIP)/ThioMac-PU.1-ChIP-Seq(GSE21512)/Homer		1e-101	-234.3	0	287	0.3357	3583.4	0.0786
9	Bach2(bZIP)/OCILy7-Bach2-ChIP-Seq(GSE44420)/Homer		1e-61	-142.2	0	101	0.1181	585.9	0.0128
10	Sox3(HMG)/NPC-Sox3-ChIP-Seq(GSE33059)/Homer		1e-47	-109.9	0	378	0.4421	9916.6	0.2175
11	Sox6(HMG)/Myotubes-Sox6-ChIP-Seq(GSE32627)/Homer		1e-35	-81.62	0	352	0.4117	10039.1	0.2202
12	Sox10(HMG)/SciaticNerve-Sox3-ChIP-Seq(GSE35132)/Homer		1e-35	-81.13	0	320	0.3743	8699.4	0.1908
13	Sox17(HMG)/Endoderm-Sox17-ChIP-Seq(GSE61475)/Homer		1e-34	-79.52	0	205	0.2398	4332.6	0.095
14	Sox15(HMG)/CPA-Sox15-ChIP-Seq(GSE62909)/Homer		1e-33	-76.74	0	252	0.2947	6154.3	0.135
15	Sox2(HMG)/mES-Sox2-ChIP-Seq(GSE11431)/Homer		1e-30	-69.34	0	200	0.2339	4492.1	0.0985
16	MafK(bZIP)/C2C12-MafK-ChIP-Seq(GSE36030)/Homer		1e-25	-58.65	0	56	0.0655	488.3	0.0107
17	NF-E2(bZIP)/K562-NFE2-ChIP-Seq(GSE31477)/Homer		1e-23	-54.31	0	35	0.0409	175.1	0.0038
18	Nrf2(bZIP)/Lymphoblast-Nrf2-ChIP-Seq(GSE37589)/Homer		1e-22	-50.72	0	32	0.0374	155.1	0.0034
19	Bach1(bZIP)/K562-Bach1-ChIP-Seq(GSE31477)/Homer		1e-21	-49.61	0	35	0.0409	203	0.0045
20	Sox4(HMG)/proB-Sox4-ChIP-Seq(GSE50066)/Homer		1e-20	-47.29	0	162	0.1895	3932.6	0.0862
21	Oct4:Sox17(POU,Homeobox,HMG)/F9-Sox17-ChIP-Seq(GSE44553)/Homer		1e-16	-37.14	0	70	0.0819	1172.7	0.0257
22	AP-2gamma(AP2)/MCF7-TFAP2C-ChIP-Seq(GSE21234)/Homer		1e-13	-31.65	0	78	0.0912	1566.3	0.0344
23	AP-2alpha(AP2)/Hela-AP2alpha-ChIP-Seq(GSE31477)/Homer		1e-12	-29.56	0	64	0.0749	1185.5	0.026
24	NFE2L2(bZIP)/HepG2-NFE2L2-ChIP-Seq(Encode)/Homer		1e-12	-29.08	0	28	0.0327	254	0.0056
25	Sox9(HMG)/Limb-SOX9-ChIP-Seq(GSE73225)/Homer		1e-10	-24.65	0	125	0.1462	3577.8	0.0785
26	MafA(bZIP)/Islet-MafA-ChIP-Seq(GSE30298)/Homer		1e-08	-20.47	0	89	0.1041	2397	0.0526
27	MafB(bZIP)/BMM-Mafb-ChIP-Seq(GSE75722)/Homer		1e-08	-20.27	0	64	0.0749	1488.6	0.0326
28	FOXM1(Forkhead)/MCF7-FOXM1-ChIP-Seq(GSE72977)/Homer		1e-08	-18.89	0	212	0.248	7773	0.1705
29	Foxo1(Forkhead)/RAW-Foxo1-ChIP-Seq(Fan_et_al.)/Homer		1e-07	-17.01	0	243	0.2842	9415.2	0.2065
30	TEAD1(TEAD)/HepG2-TEAD1-ChIP-Seq(Encode)/Homer		1e-06	-15.66	0	145	0.1696	5043.8	0.1106

## Sheet: 5_Myc_SOX18_RAGGED_tr1
Rank	Motif Name	Motif	P-value	Log P-value	q-value (Benjamini)	# target sequences with motif (of 16)	% of Target Sequences with Motif	# of Background Sequences with Motif (of 42064)	% of Background Sequences with Motif
1	Sox3(HMG)/NPC-Sox3-ChIP-Seq(GSE33059)/Homer		1e-05	-13.76	0.0005	13	0.8125	9468.6	0.2251
2	Sox10(HMG)/SciaticNerve-Sox3-ChIP-Seq(GSE35132)/Homer		0.001	-8.127	0.0632	10	0.625	8584.4	0.2041
3	Sox6(HMG)/Myotubes-Sox6-ChIP-Seq(GSE32627)/Homer		0.001	-7.401	0.0871	10	0.625	9342.4	0.2221
4	Bach2(bZIP)/OCILy7-Bach2-ChIP-Seq(GSE44420)/Homer		0.01	-6.703	0.1314	3	0.1875	571.5	0.0136
5	AP-1(bZIP)/ThioMac-PU.1-ChIP-Seq(GSE21512)/Homer		0.01	-6.448	0.1355	6	0.375	3647.3	0.0867
6	Sox4(HMG)/proB-Sox4-ChIP-Seq(GSE50066)/Homer		0.01	-6.354	0.1355	6	0.375	3714.9	0.0883
7	JunB(bZIP)/DendriticCells-Junb-ChIP-Seq(GSE36099)/Homer		0.01	-6.219	0.1355	5	0.3125	2538.7	0.0604
8	Sox2(HMG)/mES-Sox2-ChIP-Seq(GSE11431)/Homer		0.01	-5.515	0.2154	6	0.375	4375.4	0.104
9	BATF(bZIP)/Th17-BATF-ChIP-Seq(GSE39756)/Homer		0.01	-5.233	0.2538	5	0.3125	3183.2	0.0757
10	Fosl2(bZIP)/3T3L1-Fosl2-ChIP-Seq(GSE56872)/Homer		0.01	-4.753	0.369	3	0.1875	1143.7	0.0272
11	Fra2(bZIP)/Striatum-Fra2-ChIP-Seq(GSE43429)/Homer		0.01	-4.753	0.369	4	0.25	2232.1	0.0531
12	USF1(bHLH)/GM12878-Usf1-ChIP-Seq(GSE32465)/Homer		0.01	-4.612	0.369	3	0.1875	1204.1	0.0286
13	Usf2(bHLH)/C2C12-Usf2-ChIP-Seq(GSE36030)/Homer	GTCACGTGGT	0.1	-4.288	0.4519	3	0.1875	1357.8	0.0323
14	Sox15(HMG)/CPA-Sox15-ChIP-Seq(GSE62909)/Homer	RAACAATGGN	0.1	-4.282	0.4519	6	0.375	5626.3	0.1338
15	Fra1(bZIP)/BT549-Fra1-ChIP-Seq(GSE46166)/Homer	NNATGASTCATH	0.1	-3.938	0.5559	4	0.25	2834.9	0.0674
16	NRF1(NRF)/MCF7-NRF1-ChIP-Seq(Unpublished)/Homer	CTGCGCATGCGC	0.1	-3.895	0.5559	1	0.0625	54.3	0.0013
17	Sox17(HMG)/Endoderm-Sox17-ChIP-Seq(GSE61475)/Homer	CCATTGTTYB	0.1	-3.847	0.5559	5	0.3125	4451.9	0.1059
18	TATA-Box(TBP)/Promoter/Homer	CCTTTTAWAGSC	0.1	-3.611	0.6425	6	0.375	6502.7	0.1546
19	Atf3(bZIP)/GBM-ATF3-ChIP-Seq(GSE33912)/Homer	DATGASTCATHN	0.1	-3.506	0.6762	4	0.25	3232.2	0.0769
20	Sox9(HMG)/Limb-SOX9-ChIP-Seq(GSE73225)/Homer	AGGVNCCTTTGT	0.1	-3.464	0.6762	4	0.25	3274.2	0.0779
21	Jun-AP1(bZIP)/K562-cJun-ChIP-Seq(GSE31477)/Homer	GATGASTCATCN	0.1	-3.437	0.6762	2	0.125	748.7	0.0178
22	E-box(bHLH)/Promoter/Homer	SSGGTCACGTGA	0.1	-3.317	0.7057	1	0.0625	97.2	0.0023
23	ZNF165(Zf)/WHIM12-ZNF165-ChIP-Seq(GSE65937)/Homer	AAGGKGRCGCAGGCA	0.1	-3.267	0.7091	1	0.0625	102.7	0.0024
24	MITF(bHLH)/MastCells-MITF-ChIP-Seq(GSE48085)/Homer	RTCATGTGAC	0.1	-3.004	0.884	4	0.25	3785.1	0.09
25	SCL(bHLH)/HPC7-Scl-ChIP-Seq(GSE13511)/Homer	AVCAGCTG	0.1	-2.825	1	9	0.5625	14421.1	0.3429
26	p63(p53)/Keratinocyte-p63-ChIP-Seq(GSE17611)/Homer	NNDRCATGYCYNRRCATGYH	0.1	-2.762	1	2	0.125	1089	0.0259
27	RXR(NR),DR1/3T3L1-RXR-ChIP-Seq(GSE13511)/Homer	TAGGGCAAAGGTCA	0.1	-2.726	1	3	0.1875	2495.6	0.0593
28	MyoD(bHLH)/Myotube-MyoD-ChIP-Seq(GSE21614)/Homer	RRCAGCTGYTSY	0.1	-2.654	1	2	0.125	1157.3	0.0275
29	NRF(NRF)/Promoter/Homer	STGCGCATGCGC	0.1	-2.646	1	1	0.0625	193.3	0.0046
30	ZNF467(Zf)/HEK293-ZNF467.GFP-ChIP-Seq(GSE58341)/Homer	TGGGGAAGGGCM	0.1	-2.605	1	2	0.125	1190.9	0.0283

## Sheet: 6_Myc_SOX18_RAGGED_tr2
Rank	Motif Name	Motif	P-value	Log P-value	q-value (Benjamini)	# target sequences with motif (of 23)	% of Target Sequences with Motif	# of Background Sequences with Motif (of 33895)	% of Background Sequences with Motif
1	Sox4(HMG)/proB-Sox4-ChIP-Seq(GSE50066)/Homer		0.001	-6.951	0.4099	7	0.3043	2477.7	0.0731
2	Sox6(HMG)/Myotubes-Sox6-ChIP-Seq(GSE32627)/Homer		0.01	-5.297	1	11	0.4783	7374.3	0.2176
3	Sox9(HMG)/Limb-SOX9-ChIP-Seq(GSE73225)/Homer	AGGVNCCTTTGT	0.1	-4.088	1	5	0.2174	2283.6	0.0674
4	Sox17(HMG)/Endoderm-Sox17-ChIP-Seq(GSE61475)/Homer	CCATTGTTYB	0.1	-3.985	1	6	0.2609	3246	0.0958
5	Fra2(bZIP)/Striatum-Fra2-ChIP-Seq(GSE43429)/Homer	GGATGACTCATC	0.1	-3.71	1	4	0.1739	1667.3	0.0492
6	Hnf6b(Homeobox)/LNCaP-Hnf6b-ChIP-Seq(GSE106305)/Homer	TATTGAYY	0.1	-3.594	1	9	0.3913	6784.6	0.2002
7	Bach2(bZIP)/OCILy7-Bach2-ChIP-Seq(GSE44420)/Homer	TGCTGAGTCA	0.1	-3.399	1	2	0.087	425.2	0.0125
8	Fox:Ebox(Forkhead,bHLH)/Panc1-Foxa2-ChIP-Seq(GSE47459)/Homer	NNNVCTGWGYAAACASN	0.1	-3.33	1	7	0.3043	4816.3	0.1421
9	NFkB-p50,p52(RHD)/Monocyte-p50-ChIP-Chip(Schreiber_et_al.)/Homer	GGGGGAATCCCC	0.1	-3.271	1	1	0.0435	58	0.0017
10	Sox3(HMG)/NPC-Sox3-ChIP-Seq(GSE33059)/Homer	CCWTTGTY	0.1	-3.268	1	9	0.3913	7166.1	0.2114
11	Foxa2(Forkhead)/Liver-Foxa2-ChIP-Seq(GSE25694)/Homer	CYTGTTTACWYW	0.1	-3.137	1	7	0.3043	5014	0.1479
12	Jun-AP1(bZIP)/K562-cJun-ChIP-Seq(GSE31477)/Homer	GATGASTCATCN	0.1	-3.01	1	2	0.087	527.5	0.0156
13	Sox10(HMG)/SciaticNerve-Sox3-ChIP-Seq(GSE35132)/Homer	CCWTTGTYYB	0.1	-2.961	1	8	0.3478	6358.9	0.1876
14	Sox2(HMG)/mES-Sox2-ChIP-Seq(GSE11431)/Homer	BCCATTGTTC	0.1	-2.933	1	5	0.2174	3097.8	0.0914
15	NFY(CCAAT)/Promoter/Homer	RGCCAATSRG	0.1	-2.864	1	4	0.1739	2183.3	0.0644
16	Foxa3(Forkhead)/Liver-Foxa3-ChIP-Seq(GSE77670)/Homer	BSNTGTTTACWYWGN	0.1	-2.842	1	4	0.1739	2199.6	0.0649
17	Fra1(bZIP)/BT549-Fra1-ChIP-Seq(GSE46166)/Homer	NNATGASTCATH	0.1	-2.668	1	4	0.1739	2331	0.0688
18	Cux2(Homeobox)/Liver-Cux2-ChIP-Seq(GSE35985)/Homer	HNRAATCAAT	0.1	-2.639	1	5	0.2174	3366.9	0.0993
19	Sox15(HMG)/CPA-Sox15-ChIP-Seq(GSE62909)/Homer	RAACAATGGN	0.1	-2.617	1	6	0.2609	4473.5	0.132
20	Smad4(MAD)/ESC-SMAD4-ChIP-Seq(GSE29422)/Homer	VBSYGTCTGG	0.1	-2.525	1	4	0.1739	2448.7	0.0723
21	Atf3(bZIP)/GBM-ATF3-ChIP-Seq(GSE33912)/Homer	DATGASTCATHN	0.1	-2.507	1	4	0.1739	2463.6	0.0727
22	ZNF189(Zf)/HEK293-ZNF189.GFP-ChIP-Seq(GSE58341)/Homer	TGGAACAGMA	0.1	-2.501	1	3	0.1304	1521.2	0.0449
23	FoxD3(forkhead)/ZebrafishEmbryo-Foxd3.biotin-ChIP-seq(GSE106676)/Homer	TGTTTAYTTAGC	0.1	-2.393	1	6	0.2609	4739.1	0.1398
24	CEBP:CEBP(bZIP)/MEF-Chop-ChIP-Seq(GSE35681)/Homer	NTNATGCAAYMNNHTGMAAY	0.1	-2.343	1	2	0.087	773.9	0.0228
25	LEF1(HMG)/H1-LEF1-ChIP-Seq(GSE64758)/Homer	CCTTTGATST	1	-2.292	1	4	0.1739	2656.1	0.0784
26	NF-E2(bZIP)/K562-NFE2-ChIP-Seq(GSE31477)/Homer	GATGACTCAGCA	1	-2.284	1	1	0.0435	158.8	0.0047
27	CEBP(bZIP)/ThioMac-CEBPb-ChIP-Seq(GSE21512)/Homer	ATTGCGCAAC	1	-2.251	1	5	0.2174	3777.8	0.1115
28	HIF2a(bHLH)/785_O-HIF2a-ChIP-Seq(GSE34871)/Homer	GCACGTACCC	1	-2.182	1	2	0.087	851.8	0.0251
29	Foxh1(Forkhead)/hESC-FOXH1-ChIP-Seq(GSE29422)/Homer	NNTGTGGATTSS	1	-2.182	1	5	0.2174	3858.3	0.1138
30	AP-1(bZIP)/ThioMac-PU.1-ChIP-Seq(GSE21512)/Homer	VTGACTCATC	1	-2.162	1	4	0.1739	2784.7	0.0822
